# Supplementary material for: An Example of Personalized Treatment in HR+ HER2+ Long Survivor Breast Cancer Patient (Case Report)
Source: Curr Oncol. 2021 May 25;28(3):1980–7. doi: 10.3390/curroncol28030184 (PMC8161821; doi:10.3390/curroncol28030184)
Supplement: Supplementary file 1 [file curroncol-28-00184-s001.zip]

Archive with 1 entries (1 files):
- curroncol-1167217-SI.pdf
